# Supplementary material for: Design, Spectroscopy, and Assessment of Cholinesterase Inhibition and Antimicrobial Activities of Novel Coumarin–Thiadiazole Hybrids
Source: Int J Mol Sci. 2022 Jun 5;23(11):6314. doi: 10.3390/ijms23116314 (PMC9180949; doi:10.3390/ijms23116314)
Supplement: Supplementary file 1 [file ijms-23-06314-s001.zip]

Archive with 2 entries (2 files):
- Supplementary material DKarcz KS1.pdf
- Supplementary materials -  Crystallographic data.zip
